# Supplementary material for: Visualizing Global Properties of Large Complex Networks
Source: PLoS One. 2008 Jul 2;3(7):e2541. doi: 10.1371/journal.pone.0002541 (PMC2481276; doi:10.1371/journal.pone.0002541)
Supplement: Program S1 — The CPD program in written in Matlab (ZIP file). (0.07 MB ZIP) [file pone.0002541.s001.zip]

Archive with 8 entries (8 files):
- software_cpd/circsim.m
- software_cpd/circularlayout.dll
- software_cpd/cl2.dll
- software_cpd/CPDcalc.p
- software_cpd/CPDview.m
- software_cpd/demo.m
- software_cpd/readme.txt
- software_cpd/yeastPIN.mat
