# Supplementary material for: Visualizing Global Properties of Large Complex Networks
Source: PLoS One. 2008 Jul 2;3(7):e2541. doi: 10.1371/journal.pone.0002541 (PMC2481276; doi:10.1371/journal.pone.0002541)
Supplement: Program S1 — The CPD program in written in Matlab (ZIP file). (0.07 MB ZIP) [file pone.0002541.s001.zip › software_cpd/circsim.m]

function sc=circsim(A,p1,p2)
%
% Simplarity score of two circualr layouts p1 and p2, -1<=sc<=1.
% A = adjacency matrix
% 
I=~isnan(p1);
p1=p1(I);
p2=p2(I);
A=A(I,I);
n=length(A);
nb=cell(n,1);
for i=1:n
    nb{i}=find(A(i,:)>0);
end
omega=2*pi/n;
sc1=0;
sc2=0;
maxsc=0;
for i=1:n
    J=nb{i};
    maxsc=maxsc+length(J);
    sc1 = sc1 + sum(cos( (p1(i)-p1(J)-p2(i)+p2(J))*omega ));
    sc2 = sc2 + sum(cos( (p1(i)-p1(J)+p2(i)-p2(J))*omega ));
end
sc=max(sc1,sc2)/maxsc;
