# Supplementary material for: Visualizing Global Properties of Large Complex Networks
Source: PLoS One. 2008 Jul 2;3(7):e2541. doi: 10.1371/journal.pone.0002541 (PMC2481276; doi:10.1371/journal.pone.0002541)
Supplement: Program S1 — The CPD program in written in Matlab (ZIP file). (0.07 MB ZIP) [file pone.0002541.s001.zip › software_cpd/CPDview.m]

function [p f]=CPDview(A,ntrial,preprocess)
%
% [p f]=CPDview(A,ntrial,preprocess)
% Circular Perspective Drawing of an undirected network
%
% INPUT:
%     A=adjacency matrix of the network, symmetric, binary valued
%
%     ntrial=number of circular layouts to be calculated,
%          The best out of the ntrial layouts will be chosen as output.
%          Default value of ntrial is 1.
%
%     preprocess=true or false (default is true)
%          If preprocess==false, all nodes will be included in the
%          calaulation; otherwise, nodes with only 1 link or disjoint
%          to the giant component will be ignored in calculation.
%          If node i is ignored, its circular position p(i) will be
%          set to NaN (Not-a-Number).
%
% OUTPUTS:
%     p=the best circular layout found in ntrial trials
%
%     f=the objective function value, sum(squared edge lengths)/4
%       The less f value, the better the output.
%
%--------------------------------------------------------------------
%  Weijiang Li, wjlee@bio.kyutech.ac.jp
%  Department of Bioscience and Bioinformatics
%  Kyushu Institute of Technology, Japan
%  

[p f]=CPDcalc(A,ntrial,preprocess);
