# Supplementary material for: Visualizing Global Properties of Large Complex Networks
Source: PLoS One. 2008 Jul 2;3(7):e2541. doi: 10.1371/journal.pone.0002541 (PMC2481276; doi:10.1371/journal.pone.0002541)
Supplement: Program S1 — The CPD program in written in Matlab (ZIP file). (0.07 MB ZIP) [file pone.0002541.s001.zip › software_cpd/demo.m]

% Demo for CPDview program

clear
help CPDview        % show infomation of the function
load yeastPIN.mat   %the yeast protein interaction network

%generate a CPD using the best-of-five strategy with preprocessing
tic
[p1 f1]=CPDview(A,5,true);
t=toc;
fprintf('First layout:  f=%5.3f  time used: %5.1fs\n',f1,t)

%another CPD
tic
[p2 f2]=CPDview(A,5,true);
t=toc;
fprintf('Second layout: f=%5.3f  time used: %5.1fs\n',f2,t)

% compare the two layouts

s=circsim(A,p1,p2);
fprintf('Similarity between the two layouts =%8.3f\n',s)
