# Supplementary material for: Visualizing Global Properties of Large Complex Networks
Source: PLoS One. 2008 Jul 2;3(7):e2541. doi: 10.1371/journal.pone.0002541 (PMC2481276; doi:10.1371/journal.pone.0002541)
Supplement: Program S1 — The CPD program in written in Matlab (ZIP file). (0.07 MB ZIP) [file pone.0002541.s001.zip › software_cpd/readme.txt]

Circular Perspective Drawing Application Program

demo.m is the main program that calculates the yeast PIN.

In matlab

>> demo


The execution of "demo.m" will need a few minutes.
